# Supplementary material for: Sex-dependent effects of prenatal food and protein restriction on offspring physiology in rats and mice: systematic review and meta-analyses
Source: Biol Sex Differ. 2021 Feb 9;12:21. doi: 10.1186/s13293-021-00365-4 (PMC7871651; doi:10.1186/s13293-021-00365-4)
Supplement: Supplementary file 1 — Additional file 1: Data extracted from 65 studies meeting eligibility criteria, including more detailed data extracted for meta-analyses. [file 13293_2021_365_MOESM1_ESM.xlsx]

## Sheet: Data extracted from 65 studies
Multiple rows per study (indicated by absence of title) indicate multiple treatment groups within a single study
First author	Year	Title	Journal	Volume	Pages	DOI	Other identifier	Species	Sample size (dams)/ group	Food vs protein restriction	Severity	Manipulation start	Manipulation end	Males more affected than females	Females more affected than males	Both sexes affected	Approach to test for sex-dependent effects	Effect on litter size	Effect on sex ratio	Account for more than one offspring per dam
Baldauf	2020	Murine maternal dietary restriction affects neural Humanin expression and cellular profile.	Journal of neuroscience research	98	902-920	10.1002/jnr.24568	PMID: 31840315	Mouse (C57BL/6)	not clear	Food	0.5	gestation day 10	gestation day 19	gestation day 19 nestin protein in subventricular zone and GFAP protein in cerebral cortex	gestation day 19 Humanin protein in cerebral cortex	none	analysed sexes separately	not reported	not reported	not clear
Chen	2013	Intrauterine calorie restriction affects placental DNA methylation and gene expression.	Physiological genomics	45	565-576	10.1152/physiolgenomics.00034.2013	PMID: 23695884 PMCID: PMC3727019	Mouse (C57BL/6)	5	Food	0.5	gestation day 10	gestation day 19 (when collected)	DNA methylation; 380 genes hypermethylated in sex-specific manner enriched in networks of cell and organ morphology	alpha fetoprotein and ptger1 mRNA; 309 genes hypermethylated in sex-specific manner, enriched in the network of lipid metabolism, nerve system development and function, and developmental disorders	distribution of methylation levels; miR-149 mRNA levels	interaction	not reported	not reported	one placenta per pregnancy
Srugo	2019	Impact of Maternal Malnutrition on Gut Barrier Defense: Implications for Pregnancy Health and Fetal Development	NUTRIENTS	11	1375	10.3390/nu11061375		Mouse (C57BL/6J)	7	Food	0.7	gestation day 5	gestation day 17	gestation day 18 gastrointestinal tract Cdx2, Muc2, Bpabp, Cldn-7 mRNA	gestation day 18 gastrointestinal tract Sox9, Cldn-3 mRNA	none	analysed sexes separately	not reported	not reported	one animal of each sex per litter
Roghair	2009	Vascular nitric oxide and superoxide anion contribute to sex-specific programmed cardiovascular physiology in mice.	American journal of physiology. Regulatory, integrative and comparative physiology	296	R651-662	10.1152/ajpregu.90756.2008	PMID: 19144750 PMCID: PMC2665850	Mouse (C57BL/6J)	2020-07-09	Protein	9% vs 18%	beginning of gestation	birth	6 month gonadal fat pad weight increased; increased arterial pressure; heart rate; aortic arch superoxide production	6 month gonadal fat pad weight decreased; reduced arterial pressure; baseline baroreflex sensitivity	locomotor activity	interaction	no	not reported	sample sizes suggest one animal of each sex per litter, but not stated
van Straten	2012	Sex-dependent programming of glucose and fatty acid metabolism in mouse offspring by maternal protein restriction.	Gender medicine	9	166-179.e13	10.1016/j.genm.2012.01.004	PMID: 22361840	Mouse (C57BL/6J)	3	Protein	9% vs 18%	beginning of gestation	birth	none	20 week insulin concentration; glucose metabolic clearance rate and rate of appearance	20 week aortic diastolic blood pressure	interaction	not reported	not reported	sample sizes suggest two animals of each sex per litter, but not stated
Whitaker	2012	Metabolic adaptations to early life protein restriction differ by offspring sex and post-weaning diet in the mouse	NUTRITION METABOLISM AND CARDIOVASCULAR DISEASES	22	1067-1074	10.1016/j.numecd.2011.02.007		Mouse (C57BL/6J)	2020-06-08	Protein	9% vs 18%	beginning of gestation	weaning	weight gain in weeks 5 and 6	food intake; metabolic rate	weaning weight; body weight from 6-20 weeks	analysed sexes separately	no	not reported	one animal per litter
Ito	2011	Aberrant expression of hypoxia-inducible factor 1α in the fetal heart is associated with maternal undernutrition.	The Tohoku journal of experimental medicine	224	163-171	10.1620/tjem.224.163	PMID: 21666350	Mouse (C57BL/6N)	6	Protein	9% vs 18%	2 weeks before mating	gestation day 17 (when collected)	gestational day 17 heart pathology, HIF1alpha and PHD1 mRNA in heart	gestational day 17 relative heart weight	none	analysed sexes separately	not reported	not reported	not clear
Belluscio	2014	Early protein malnutrition negatively impacts physical growth and neurological reflexes and evokes anxiety and depressive-like behaviors	PHYSIOLOGY & BEHAVIOR	129	237-254	10.1016/j.physbeh.2014.02.051		Mouse (CF-1)	2020-10-13	Protein	9% vs 20%	when female placed with male	weaning at day 21	escape attempts in cage escape test; some anxiety-related and exploratory behaviours	depression-related behaviour (tail suspension test)	bodyweight during and after lactation; timing of fur emergence, eye opening and ear canal opening; day 2-6 righting reflex; day 7 negative geotaxis; day 14-17 acoustic startle reflex; investigative activities and play solicitation; climbing events in cage escape test; most anxiety-related and exploratory behaviours	analysed sexes separately	reduced in low protein	not reported	two animals of each sex per litter or averaged between littermates
Akitake	2015	Moderate maternal food restriction in mice impairs physical growth, behavior, and neurodevelopment of offspring.	Nutrition research (New York, N.Y.)	35	76-87	10.1016/j.nutres.2014.10.014	PMID: 25433908	Mouse (ddY)	17-18	Food	0.7	gestation day 8	day 7 of lactation (with extra food provided at birth)	day 24 novel object recognition; day 21 hippocampal neurabin II protein	body weight at days 9-16; day 21 locomotor activity; day 21 and 49 rearing behavior; day 49 brain weight; day 21 hippocampal synaptophysin protein	body weight at day 7 and days 23-51; timing of eyelid opening; day 49 time in center of open field test	analysed sexes separately	no	not reported	not clear
Goyal	2013	Maternal protein deprivation: sexually dimorphic programming of hypertension in the mouse.	Hypertension research : official journal of the Japanese Society of Hypertension	36	29-35	10.1038/hr.2012.129	PMID: 22932874	Mouse (FVB/NJ)	8	Protein	9% vs 18%	one week before mating	birth	heart rate	32 week relative lung and kidney weight; blood pressure at 16 weeks and older; 32 week blood glucose	32 week relative brain weight	interaction	no	not reported	one animal of each sex per litter
Goyal	2013							Mouse (FVB/NJ)	8	Protein	6% vs 18%	one week before mating	birth	body weight heavier than controls; 32 week relative brain weight; heart rate	body weight lighter than controls; 32 week serum leptin	none	interaction	no	not reported	one animal of each sex per litter
Goyal	2013	Antenatal maternal protein deprivation: sexually dimorphic programming of the pancreatic renin-angiotensin system.	Journal of the renin-angiotensin-aldosterone system : JRAAS	14	137-145	10.1177/1470320312456329	PMID: 22898440	Mouse (FVB/NJ)	not clear	Protein	9% vs 18%	one week before mating	not clear	pancreatic ACE-2 and angiotensin II type II receptor mRNA and protein	3 week blood glucose	birthweight; pancreatic angiotensinogen and ACE-1 mRNA and protein; pancreatic renin and angiotensin II protein	analysed sexes separately	no	not reported	not clear
Harper	2015	Placental changes caused by food restriction during early pregnancy in mice are reversible	REPRODUCTION	150	165-172	10.1530/REP-15-0010		Mouse (Swiss Webster)	2020-04-08	Food	0.5	gestation day 1	gestation day 18 (when collected)	fetal liver Ppara mRNA	fetal liver Gck mRNA	none	analysed sexes separately	no	not reported	one animal of each sex per litter or averaged per litter
Harvey	2015	Maternal Nutrient Restriction Alters Ca2+ Handling Properties and Contractile Function of Isolated Left Ventricle Bundles in Male But Not Female Juvenile Rats	PLOS ONE	10	e0138388	10.1371/journal.pone.0138388		Rat (Long Evans)	5	Food	0.6	gestation day 14	birth	10-12 week caffeine-induced calcium release from sarcoplasmic reticulum, RyR2 and cTnI protein, calcium-activated force in heart	none	none	analysed sexes separately	no	not reported	two animals of each sex per litter; dam as term in ANCOVA
Choi	2007	Gender-specific programmed hepatic lipid dysregulation in intrauterine growth-restricted offspring.	American journal of obstetrics and gynecology	196	477.e1-7	10.1016/j.ajog.2007.02.024	PMID: 17466711	Rat (Sprague-Dawley)	6	Food	0.75	gestation day 10	birth	hepatic triglyceride and cholesterol increased; hepatic SREBP-1c and LPL mRNA	hepatic cholesterol decreased	1 day weight and relative liver weight; hepatic lobule size	analysed sexes separately	not reported	not reported	one animal of each sex per litter
Desai	2005	Permanent reduction in heart and kidney organ growth in offspring of undernourished rat dams.	American journal of obstetrics and gynecology	193	1224-1232	10.1016/j.ajog.2005.05.041	PMID: 16157142	Rat (Sprague-Dawley)	12	Food	0.5	gestation day 10	birth (cross fostered to control mothers)	none	none	body weight at 9 months	not clear	not reported	not reported	one animal of each sex per litter
Desai	2007	Programmed metabolic syndrome: prenatal undernutrition and postweaning overnutrition.	American journal of physiology. Regulatory, integrative and comparative physiology	293	R2306-2314	10.1152/ajpregu.00783.2006	PMID: 17898113	Rat (Sprague-Dawley)	6	Food	0.5	gestation day 10	birth (cross fostered to control mothers)	none in animals fed control diet after weaning	none in animals fed control diet after weaning	9 month body weight, body fat lean mass and plasma leptin and triglycerides, baseline blood glucose and insulin, insulin during glucose tolerance test and glucose area under curve; food intake from 4-8 weeks	not clear	not reported	not reported	one animal of each sex per litter
Gutierrez-Arzapalo	2018	Role of fetal nutrient restriction and postnatal catch-up growth on structural and mechanical alterations of rat aorta	JOURNAL OF PHYSIOLOGY-LONDON	596	5791-5806	10.1113/JP275030		Rat (Sprague-Dawley)	2020-03-05	Food	0.5	gestation day 11	birth	6 month blood pressure; 3 day medial cross sectional area of aorta; 6 month aorta internal elastic lamina fenestra area decreased	6 month purified elastin stretch tension relationship; 6 month aorta internal elastic lamina fenestra area increased	birthweight, 21 day and 6 month medial cross sectional area of aorta; 21 day stretch tension relationship in aorta; 21 day purified elastin stretch tension relationship; 21 day aorta collagen content; 21 day aorta internal elastic lamina organization	interaction	not reported	not reported	one or two animals of each sex per litter and averaged
Hemmings	2005	Increased myogenic tone in 7-month-old adult male but not female offspring from rat dams exposed to hypoxia during pregnancy.	American journal of physiology. Heart and circulatory physiology	289	H674-682	10.1152/ajpheart.00191.2005	PMID: 15833805	Rat (Sprague-Dawley)	2020-08-11	Food	0.4	gestation day 15	birth	change in myogenic responses in mesenteric arteries between 4 and 7 months	4 month myogenic responses in mesenteric arteries	birthweight	analysed sexes separately	not reported	not reported	one or two animals of each sex per litter
Khorram	2011	Maternal Undernutrition Programs Offspring Adrenal Expression of Steroidogenic Enzymes	REPRODUCTIVE SCIENCES	18	931-940	10.1177/1933719111404613		Rat (Sprague-Dawley)	2020-04-06	Food	0.5	gestation day 10	birth	9 month plasma corticosterone, adrenal CYP11B2, HSD1, Ob-Ra mRNA levels, increase in GCR mRNA	9 month adrenal ACTH-R, CYP17A1 mRNA levels, decrease in GCR mRNA	9 month body weight and relative adrenal weight; adrenal CYP11A1, Ob-Rb mRNA levels	analysed sexes separately	not reported	not reported	sample sizes suggest one animal of each sex per litter, but not stated
Lee	2013	Feed restriction during pregnancy/lactation induces programmed changes in lipid, adiponectin and leptin levels with gender differences in rat offspring.	The journal of maternal-fetal & neonatal medicine : the official journal of the European Association of Perinatal Medicine, the Federation of Asia and Oceania Perinatal Societies, the International Society of Perinatal Obstetricians	26	908-914	10.3109/14767058.2013.766686	PMID: 23327414	Rat (Sprague-Dawley)	4	Food	0.5	gestation day 10	birth (cross fostered to control mothers)	3 day body weight	none	6 month body weight, viceral fat; 3 week HDL and LDL cholesterol; 6 month triglyceride and leptin	analysed sexes separately	not reported	not reported	sample sizes suggest one animal of each sex per litter, but not stated
Matveyenko	2010	Differential effects of prenatal and postnatal nutritional environment on ß-cell mass development and turnover in male and female rats.	Endocrinology	151	5647-5656	10.1210/en.2010-0978	PMID: 21047942 PMCID: PMC2999501	Rat (Sprague-Dawley)	6	Food	0.5	gestation day 11	gestation day 21	21 day body weight and pancreatic weight	none	birthweight; 21 day beta-cell fractional area; absolute beta-cell mass	analysed sexes separately	no	no	sample sizes suggest two animals of each sex per litter, but not stated
Molle	2015	Intrauterine growth restriction increases the preference for palatable foods and affects sensitivity to food rewards in male and female adult rats	BRAIN RESEARCH	1618	41-49	10.1016/j.brainres.2015.05.019		Rat (Sprague-Dawley)	6	Food	0.5	gestation day 10	birth (cross fostered to control mothers)	80 day food consumption during habituation and meal size increased; nucleus accumbens TH and pTH levels at baseline	80 day food consumption during habituation and meal size decreased	80 day preference for highly palatable diet; conditioned place preference; D2 receptor protein levels in the nucleus accumbens	interaction	not reported	not reported	two animals of each sex per litter
Munoz-Valverde	2015	Effect of fetal undernutrition and postnatal overfeeding on rat adipose tissue and organ growth at early stages of postnatal development.	Physiological research	64	547-559	10.33549/physiolres.932811	PMID: 25470520	Rat (Sprague-Dawley)	12	Food	0.5	gestation day 11	birth	none	none	weight 24 hours and 7 days after birth; 21 day relative weights of heart and liver, various fat depots and blood glucose	analysed sexes separately	not reported	not reported	sample sizes suggest two animals of each sex per litter, but not stated
Paek	2015	Metyrapone alleviates deleterious effects of maternal food restriction on lung development and growth of rat offspring.	Reproductive sciences (Thousand Oaks, Calif.)	22	207-222	10.1177/1933719114537712	PMID: 24916330 PMCID: PMC4287596	Rat (Sprague-Dawley)	4	Food	0.5	gestation day 10	birth	none	none	weight 24 hours after birth; day 21 body weight; day 21 alveolar number, lung PPARgamma, fibronectin, alpha smooth muscle actin, calponin, glucocorticoid receptor, and beta-catenin protein, triolein uptake	not clear	not reported	not reported	one animal of each sex per litter
Rodríguez-Rodríguez	2015	Fetal undernutrition is associated with perinatal sex-dependent alterations in oxidative status.	The Journal of nutritional biochemistry	26	1650-1659	10.1016/j.jnutbio.2015.08.004	PMID: 26350253	Rat (Sprague-Dawley)	6	Food	0.5	gestation day 11	birth	6 month blood pressure; 21 day plasma carbonyl, glutathione, thiols and melatonin; 6 month plasma carbonyl and SOSA; 21 day oxy-score	none	weight 24 hours after birth; 21 day plasma SOSA	analysed sexes separately	not reported	not reported	one or two animals of each sex per litter
Rodríguez-Rodríguez	2017	Long term effects of fetal undernutrition on rat heart. Role of hypertension and oxidative stress.	PloS one	12	e0171544	10.1371/journal.pone.0171544	PMID: 28212445 PMCID: PMC5315302	Rat (Sprague-Dawley)	5	Food	0.5	gestation day 11	birth	21 day relative heart weight; 6 month blood pressure; 21 day heart p22phox protein increased; 6 month heart XO protein	21 day heart p22phox protein decreased; 21 day heart Mn-SOD protein; 6 month heart Cu-Zn-SOD, EC-SOD and catalase protein	weight 24 hours after birth; 22 month relative heart weight	interaction	not reported	not reported	one animal of each sex per litter
You	2015	Proteomic Analysis of One-carbon Metabolism-related Marker in Liver of Rat Offspring.	Molecular & cellular proteomics : MCP	14	2901-2909	10.1074/mcp.M114.046888	PMID: 26342040 PMCID: PMC4638034	Rat (Sprague-Dawley)	5	Food	0.5	gestation day 10	birth (cross fostered to control mothers)	3 week liver expression of BHMT1, MTHFD1 and ATP5B; serum homocysteine concentration	none	none	analysed sexes separately	not reported	not reported	not clear
Claycombe	2015	Maternal low-protein diet causes body weight loss in male, neonate Sprague-Dawley rats involving UCP-1-mediated thermogenesis.	The Journal of nutritional biochemistry	26	729-735	10.1016/j.jnutbio.2015.01.008	PMID: 25858881	Rat (Sprague-Dawley)	not clear	Protein	8% vs 20%	3 weeks before breeding	birth	birthweight	none	none	analysed sexes separately	not reported	not reported	not clear
DuBois	2013	Maternal low-protein diet alters the expression of real-time quantitative polymerase chain reaction reference genes in an age-, sex-, and organ-dependent manner in rat offspring	NUTRITION RESEARCH	33	235-241	10.1016/j.nutres.2013.01.003		Rat (Sprague-Dawley)	2020-05-07	Protein	9% vs 18%	beginning of gestation	weaning at day 28	65 day renal Hprt1 mRNA; 90 day brain Hprt1 mRNA increased; 90 day brain Actb mRNA decreased; 150 day brain Actb	150 day renal Gapdh, Tbp, Gusb, Hprt1 and Actb mRNA; 90 day brain Hprt1 mRNA decreased; 90 day brain Actb mRNA increased; 150 day heart Gapdh mRNA	150 day brain Hprt1 mRNA	analysed sexes separately	not reported	not reported	one animal of each sex per litter
Gao	2012	Maternal protein restriction regulates IGF2 system in placental labyrinth.	Frontiers in bioscience (Elite edition)	4	1434-1450	10.2741/472	PMID: 22201967 PMCID: PMC3712633	Rat (Sprague-Dawley)	10	Protein	6% vs 20%	beginning of gestation	collected at gestational day 14, 18 or 21	placental Igfbp2 at gestational day 14; IGFBP1 and IGFBP2 protein at gestational day 21	placental IGFBP1 and IGFBP2 protein at gestational day 18	fetal weight at gestational day 14, 18 and 21; placental and labyrinth weight at gestational day 14 and 18; junctional zone weight at gestational day 14 and 21; placental efficiency at gestational day 18 and 21; placental Igf2 mRNA at gestational day 14 and 18; IGF2 protein at gestational day 14 and 21; Igf2r mRNA; IGFBP1 and IGFBP2 protein at gestational day 14	interaction	not reported	not reported	not clear
Gao	2012	Maternal Protein Restriction Reduces Expression of Angiotensin I-Converting Enzyme 2 in Rat Placental Labyrinth Zone in Late Pregnancy	BIOLOGY OF REPRODUCTION	86		10.1095/biolreprod.111.094607		Rat (Sprague-Dawley)	10	Protein	6% vs 20%	beginning of gestation	collected at gestational day 14 or 18	placental mRNA levels of Agtr1a at gestational day 18; placental ACE2 protein at gestational day 14	placental AGTR1 protein at gestational day 18	fetal weight at gestational day 14 and 18; placental mRNA levels of Ace2 at gestational day 18; placental ACE protein at gestational day 14; placental ACE2 protein at gestational day 18	interaction	not reported	not reported	sample sizes suggest one animal of each sex per litter, but not stated
Sathishkumar	2012	Temporal alterations in vascular angiotensin receptors and vasomotor responses in offspring of protein-restricted rat dams	AMERICAN JOURNAL OF OBSTETRICS AND GYNECOLOGY	206		10.1016/j.ajog.2012.04.010		Rat (Sprague-Dawley)	2020-08-09	Protein	6% vs 20%	gestation day 3	birth	3 month arterial pressure; 3 month vascular ANG II type-1a receptor mRNA; contractile responses of arterial rings to ANG II at 6 months	contractile responses of arterial rings to serotonin at 6 months	6 month arterial pressure; 6 month vascular ANG II type-1a receptor mRNA	analysed sexes separately	not reported	not reported	one animal of each sex per litter
Woods	2004	Programming of adult blood pressure by maternal protein restriction: role of nephrogenesis.	Kidney international	65	1339-1348	10.1111/j.1523-1755.2004.00511.x	PMID: 15086473	Rat (Sprague-Dawley)	6-9	Protein	5% vs 19%	gestation day 1	birth	weight at 22 and 35 weeks; kidney weight at 22 and 35 weeks; glomerular filtration rate and effective renal plasma flow; glomerular volume	none	weight at weaning; mean arterial pressure at 22 and 35 weeks; glomerular number	analysed sexes separately and interaction	no	not reported	not clear
Woods	2004							Rat (Sprague-Dawley)	7-9	Protein	5% vs 19%	gestation day 1	gestation day 11	none	none	none	analysed sexes separately and interaction	no	not reported	not clear
Woods	2004							Rat (Sprague-Dawley)	9	Protein	5% vs 19%	gestation day 11	birth	weight at 35 weeks; glomerular filtration rate and effective renal plasma flow; glomerular number and volume	none	mean arterial pressure at 22 and 35 weeks	analysed sexes separately and interaction	no	not reported	not clear
Woods	2005	Modest maternal protein restriction fails to program adult hypertension in female rats	AMERICAN JOURNAL OF PHYSIOLOGY-REGULATORY INTEGRATIVE AND COMPARATIVE PHYSIOLOGY	289	R1131-R1136	10.1152/ajpregu.00037.2003		Rat (Sprague-Dawley)	13-16	Protein	8.5% vs 19%	beginning of gestation	birth	Renal renin activity and angiotensin II levels	none	Weight at 1-day-old	analysed sexes separately	no	not reported	not clear
Howie	2012	Maternal undernutrition during critical windows of development results in differential and sex-specific effects on postnatal adiposity and related metabolic profiles in adult rat offspring.	The British journal of nutrition	108	298-307	10.1017/S000711451100554X	PMID: 22018052	Rat (Wistar)	6	Food	0.5	beginning of gestation	birth	day 160 relative liver weight and relative spleen weight; plasma insulin:leptin ratio; blood cholesterol, LDL, NEFA, lipase, ALP	day 160 blood ALT	birthweight; 22 day weight; day 153 body fat percentage, bone mineral content, bone mineral density; day 160 fat pad weight; fasting plasma leptin; blood HDL	analysed sexes separately	not reported	not reported	sample sizes suggest two animals of each sex per litter, but not stated
Ozaki	2001	Dietary restriction in pregnant rats causes gender-related hypertension and vascular dysfunction in offspring	JOURNAL OF PHYSIOLOGY-LONDON	530	141-152	10.1111/j.1469-7793.2001.0141m.x		Rat (Wistar)	2020-10-11	Food	0.7	gestation day 0	gestation day 18	Systolic and mean arterial pressure at 60 days; some vascular functions at 100 and 200 days	Heart rate at 200 days	Systolic, diastolic and mean arterial pressure at 100 and 200 days; some vascular functions at 100 days	analysed sexes separately	no	not reported	one animal of each sex per litter
Peiris	2010	Brief Communication: Sexual dimorphic expression of myostatin and follistatin like-3 in a rat trans-generational under-nutrition model.	Nutrition & metabolism	7	44	10.1186/1743-7075-7-44	PMID: 20482891 PMCID: PMC2880107	Rat (Wistar)	not clear	Food	0.3	beginning of gestation	birth	day 130 insulin concentration	day 130 body fat %, lean body %	day 130 body weight	interaction	not reported	not reported	not clear
Sánchez-Garrido	2013	Metabolic programming of puberty: sexually dimorphic responses to early nutritional challenges.	Endocrinology	154	3387-3400	10.1210/en.2012-2157	PMID: 23751873	Rat (Wistar)	not clear	Food	0.7	beginning of gestation	gestation day 21	day 10 body weight; serum insulin at onset of puberty increased	day 30 and 40 body weight; serum insulin at onset of puberty decreased	birthweight; FSH levels at onset of puberty	analysed sexes separately	not reported	not reported	not clear
Sardinha	2006	Gender difference in the effect of intrauterine malnutrition on the central anorexigenic action of insulin in adult rats	NUTRITION	22	1152-1161	10.1016/j.nut.2006.07.002		Rat (Wistar)	9	Food	0.5	beginning of gestation	end of second week of gestation (pair-fed to control levels the third week and through lactation)	4 month serum corticosterone	4 month carcass fat and protein; 4 month serum leptin	body weight at various ages; 4 month liver glycogen	analysed sexes separately	no	not reported	not clear
Zhang	2013	Prenatal Food Restriction Induces a Hypothalamic-Pituitary-Adrenocortical Axis-associated Neuroendocrine Metabolic Programmed Alteration in Adult Offspring Rats	ARCHIVES OF MEDICAL RESEARCH	44	335-345	10.1016/j.arcmed.2013.07.006		Rat (Wistar)	8	Food	0.5	gestation day 11	birth	body weight at weeks 6-9; 20 week serum ACTH; 17 week serum insulin and total cholesterol	20 week body weight; 17 week corticosterone levels	2-4 week body weight; 17 week serum ACTH; 20 week serum corticosterone, glucose and insulin levels	analysed sexes separately	not reported	not reported	one animal of each sex per litter
Alwasel	2009	Prenatal programming of renal sodium handling in the rat.	Clinical science (London, England : 1979)	117	75-84	10.1042/CS20080294	PMID: 19128240	Rat (Wistar)	not clear	Protein	9% vs 18%	beginning of gestation	birth	none	none	4 week mean arterial blood pressure, plasma sodium; urine flow rate; urinary sodium and chloride excretion rate; renal NKCC2 mRNA levels; Renal Na/K ATPase activity	interaction	not reported	not reported	no more than two animals of each sex per litter
Bellinger	2005	Fetal programming of appetite by exposure to a maternal low-protein diet in the rat.	Clinical science (London, England : 1979)	109	413-420	10.1042/CS20050127	PMID: 15992360	Rat (Wistar)	5	Protein	9% vs 18%	gestation day 0	gestation day 7	Hepatic glycogen concentration	12 week food preference	12 week body weight	interaction	not reported	not reported	two males and two females per litter; litter included as covariate
Bellinger	2005							Rat (Wistar)	5	Protein	9% vs 18%	gestation day 8	gestation day 14	none	12 week food preference	none	interaction	not reported	not reported	two males and two females per litter; litter included as covariate
Bellinger	2005							Rat (Wistar)	5	Protein	9% vs 18%	gestation day 15	gestation day 22	Hepatic glycogen concentration	12 week food preference	12 week body weight	interaction	not reported	not reported	two males and two females per litter; litter included as covariate
Bellinger	2006	Exposure to undernutrition in fetal life determines fat distribution, locomotor activity and food intake in ageing rats.	International journal of obesity (2005)	30	729-738	10.1038/sj.ijo.0803205	PMID: 16404403 PMCID: PMC1865484	Rat (Wistar)	2020-08-11	Protein	9% vs 18%	gestation day 0	birth	4 week weight; 9 month gonadal fat	increase in fat depots between 9 and 18 months; 18 month food intake	none	interaction	no	not reported	one animal of each sex per litter; litter included as covariate
Bellinger	2006							Rat (Wistar)	2020-08-11	Protein	9% vs 18%	gestation day 0	gestation day 7	4 week weight; 9 month gonadal fat; 13 month "rearing" movements	6 month weight; increase in fat depots between 9 and 18 months	none	interaction	no	not reported	one animal of each sex per litter; litter included as covariate
Bellinger	2006							Rat (Wistar)	2020-08-11	Protein	9% vs 18%	gestation day 8	gestation day 14	18 month weight; 18 month food intake	none	none	interaction	no	not reported	one animal of each sex per litter; litter included as covariate
Bellinger	2006							Rat (Wistar)	2020-08-11	Protein	9% vs 18%	gestation day 15	gestation day 22	4 week weight; 2 month weight; 9 month gonadal fat	increase in fat depots between 9 and 18 months; 13 month "rearing" movements; 18 month food intake	none	interaction	no	not reported	one animal of each sex per litter; litter included as covariate
Chamson-Reig	2006	Altered pancreatic morphology in the offspring of pregnant rats given reduced dietary protein is time and gender specific	JOURNAL OF ENDOCRINOLOGY	191	83-92	10.1677/joe.1.06754		Rat (Wistar)	2020-03-04	Protein	8% vs 20%	beginning of gestation	weaning	none	none	some measures of pancreatic islets; pancreatic expression of some genes	interaction	not reported	not reported	average per litter
Chamson-Reig	2006							Rat (Wistar)	2020-03-04	Protein	8% vs 20%	beginning of gestation	end of second week of gestation	none	pancreatic expression of some genes	some measures of pancreatic islets; pancreatic expression of some genes	interaction	not reported	not reported	average per litter
Chamson-Reig	2006							Rat (Wistar)	2020-03-04	Protein	8% vs 20%	beginning of second week of gestation	end of second week of gestation	none	some measures of pancreatic islets at day 1; pancreatic expression of some genes	some measures of pancreatic islets; pancreatic expression of some genes	interaction	not reported	not reported	average per litter
Chamson-Reig	2006							Rat (Wistar)	2020-03-04	Protein	8% vs 20%	beginning of third week of gestation	end of third week of gestation	some measures of pancreatic islets at day 1; pancreatic expression of some genes	pancreatic expression of some genes	some measures of pancreatic islets; pancreatic expression of some genes	interaction	not reported	not reported	average per litter
Cooke	2014	Sex-specific effects of low protein diet on in utero programming of renal G-protein coupled receptors.	Journal of developmental origins of health and disease	5	36-44	10.1017/S2040174413000524	PMID: 24847689	Rat (Wistar)	6	Protein	8% vs 20%	beginning of gestation	gestation day 19 (when collected) or weaning	Relative kidney mass at 21 days; Renal ACE mRNA at gestation day 19, AT1R mRNA and protein at 21 days, Gq-alpha/11-alpha protein at 21 days	Renal renin mRNA at 21 days, AT2R and Gq-alpha/11-alpha protein at gestation day 19	fetal weight at gestation day 19; weight at postnatal day 21; Renal AT1R mRNA at gestation day 19, AT2R mRNA and protein at 21 days, GPR91 mRNA and protein at gestation day 19	analysed sexes separately	not reported	not reported	not clear
Desai	1997	Regulation of hepatic enzymes and insulin levels in offspring of rat dams fed a reduced-protein diet.	The American journal of physiology	273	G899-904	10.1152/ajpgi.1997.273.4.G899	PMID: 9357833	Rat (Wistar)	5	Protein	9% vs 18%	beginning of gestation	weaning	12 week muscle weight	none	body weight after 21 days of age, 12 week kidney and heart weight, hepatic enzyme activities	analysed sexes separately	not reported	not reported	two males and two females per litter
Elmes	2007	Fetal exposure to a maternal low-protein diet is associated with altered left ventricular pressure response to ischaemia-reperfusion injury.	The British journal of nutrition	98	93-100	10.1017/S000711450769182X	PMID: 17445339	Rat (Wistar)	8	Protein	9% vs 18%	beginning of gestation	birth	6 month ventricular function following ischaemia–reperfusion	none	4 week and 8 week blood pressure; 8 week heart rate	interaction	not reported	not reported	one animal of each sex per litter
Elmes	2009	Sex differences in sensitivity to beta-adrenergic agonist isoproterenol in the isolated adult rat heart following prenatal protein restriction.	The British journal of nutrition	101	725-734	10.1017/S0007114508025075	PMID: 18590591	Rat (Wistar)	6	Protein	9% vs 18%	beginning of gestation	birth	ex vivo heart rate in response to isoproterenol at 6 months; longer recovery of heart rate and ventricular pressure to baseline following isoproterenol	shorter recovery of heart rate to baseline following isoproterenol; baseline ex vivo ventricular pressure	6 month ex vivo ventricular function; 2 week beta-2-adrenergic receptor mRNA in heart	interaction	not reported	not reported	one animal of each sex per litter
Kwong	2006	Imprinted gene expression in the rat embryo-fetal axis is altered in response to periconceptional maternal low protein diet.	Reproduction (Cambridge, England)	132	265-277	10.1530/rep.1.01038	PMID: 16885535	Rat (Wistar)	2020-11-13	Protein	9% vs 18%	beginning of gestation	gestation day 20	none	none	none	not clear	not reported	not reported	random effects regression analysis
Kwong	2006							Rat (Wistar)	2020-11-13	Protein	9% vs 18%	beginning of gestation	gestation day 4	H19 mRNA at gestation day 4; Hepatic H19 and Igf2 mRNA at gestation day 20	none	none	not clear	no effect at day 4	not reported	random effects regression analysis
Kwong	2007	Maternal low protein diet restricted to the preimplantation period induces a gender-specific change on hepatic gene expression in rat fetuses.	Molecular reproduction and development	74	48-56	10.1002/mrd.20606	PMID: 16941667	Rat (Wistar)	2020-11-13	Protein	9% vs 18%	beginning of gestation	gestation day 20	Hepatic 11beta-HSD1 mRNA at gestation day 20	none	none	analysed sexes separately	no	not reported	random effects regression analysis
Kwong	2007							Rat (Wistar)	2020-11-13	Protein	9% vs 18%	beginning of gestation	gestation day 4	Hepatic PEPCK mRNA at gestation day 20	Hepatic 11beta-HSD1 mRNA at gestation day 20	none	analysed sexes separately	no	not reported	random effects regression analysis
Langley-Evans	1997	Hypertension induced by foetal exposure to a maternal low-protein diet, in the rat, is prevented by pharmacological blockade of maternal glucocorticoid synthesis.	Journal of hypertension	15	537-544	10.1097/00004872-199715050-00010	PMID: 9170007	Rat (Wistar)	3	Protein	9% vs 18%	beginning of gestation	birth	7 week lung weight, kidney weight, hypothalamic GPDH activity	none	7 week body weight, systolic blood pressure	analysed sexes separately	no	not reported	not clear
Langley-Evans	2005	Programming of hepatic antioxidant capacity and oxidative injury in the ageing rat.	Mechanisms of ageing and development	126	804-812	10.1016/j.mad.2005.03.003	PMID: 15888335	Rat (Wistar)	7	Protein	9% vs 18%	beginning of gestation	birth	Hepatic protein carbonyl concentration at 4 and 16 weeks	none	none	interaction	not reported	not reported	one male and one female per litter; litter included as covariate
Langley-Evans	2006	Maternal protein restriction and fetal growth: lack of evidence of a role for homocysteine in fetal programming.	The British journal of nutrition	96	578-586		PMID: 16925865 PMCID: PMC5152711	Rat (Wistar)	2020-05-08	Protein	9% vs 18%	beginning of gestation	dams collected during pregnancy	none	placental weight at gestational day 20; liver DNMT1 expression at gestational day 18	placental weight at gestational day 18	interaction	no effect at day 18 of gestation; lower at day 20	not reported	not clear
Mallinson	2007	Fetal exposure to a maternal low-protein diet during mid-gestation results in muscle-specific effects on fibre type composition in young rats.	The British journal of nutrition	98	292-299	10.1017/S0007114507701678	PMID: 17391556 PMCID: PMC3861786	Rat (Wistar)	2020-11-13	Protein	9% vs 18%	gestation day 0	birth	4 week density of slow fibres in gastrocnemius muscle	none	none	interaction	not reported	not reported	one animal of each sex per litter
Mallinson	2007							Rat (Wistar)	2020-11-13	Protein	9% vs 18%	gestation day 0	gestation day 7	4 week density of slow fibres in soleus muscle; fibre diameter in gastrocnemius muscle	none	4 week number and density of glycolytic fibres in soleus muscle	interaction	not reported	not reported	one animal of each sex per litter
Mallinson	2007							Rat (Wistar)	2020-11-13	Protein	9% vs 18%	gestation day 8	gestation day 14	none	4 week number and density of fast fibres in soleus muscle	4 week number and density of glycolytic fibres in soleus muscle; density of oxidative fibres in gastrocnemius muscle	interaction	not reported	not reported	one animal of each sex per litter
Mallinson	2007							Rat (Wistar)	2020-11-13	Protein	9% vs 18%	gestation day 15	gestation day 22	none	none	4 week number and density of glycolytic fibres in soleus muscle	interaction	not reported	not reported	one animal of each sex per litter
McMullen	2005	Maternal low-protein diet in rat pregnancy programs blood pressure through sex-specific mechanisms.	American journal of physiology. Regulatory, integrative and comparative physiology	288	R85-90	10.1152/ajpregu.00435.2004	PMID: 15374820	Rat (Wistar)	6	Protein	9% vs 18%	beginning of gestation	birth	none	4 week heart rate; kidney angiotensin receptor 2 mRNA	4 week systolic blood pressure	interaction	no	not reported	litter included as covariate
McMullen	2005	Sex-specific effects of prenatal low-protein and carbenoxolone exposure on renal angiotensin receptor expression in rats	HYPERTENSION	46	1374-1380	10.1161/01.HYP.0000188702.96256.46		Rat (Wistar)	2020-10-11	Protein	9% vs 18%	beginning of gestation	birth	none	4 and 20 week kidney angiotensin receptor 2 mRNA	4 and 20 week kidney angiotensin receptor 1A mRNA	interaction	no	not reported	litter included as covariate
Pires	2006	Early renal structure alteration in rat offspring from dams fed low protein diet.	Life sciences	79	2128-2134	10.1016/j.lfs.2006.07.006	PMID: 16890246	Rat (Wistar)	not clear	Protein	5% vs 19%	beginning of gestation	day 10 of lactation	number of glomeruli per kidney at day 21	none	weight, naso-anal length, relative kidney weight at day 1 and 21; number of glomeruli at day 1	interaction	no	no	not clear
Tang	2013	Maternal taurine supplementation in rats partially prevents the adverse effects of early-life protein deprivation on beta-cell function and insulin sensitivity	REPRODUCTION	145	609-620	10.1530/REP-12-0388		Rat (Wistar)	2020-06-08	Protein	8% vs 20%	beginning of gestation	weaning	130 day basal glucose, endogenous glucose production, basal insulin and C-peptide; insulin response to glucose	130 day glucose utilization and glucose metabolism/ plasma insulin	130 day body weight, disposition index	analysed sexes separately and interaction	not reported	not reported	one animal of each sex per litter
Theys	2009	Maternal low-protein diet alters pancreatic islet mitochondrial function in a sex-specific manner in the adult rat.	American journal of physiology. Regulatory, integrative and comparative physiology	297	R1516-1525	10.1152/ajpregu.00280.2009	PMID: 19759337	Rat (Wistar)	7	Protein	8% vs 20%	beginning of gestation	birth	3 month plasma triglycerides, beta-cell mass; Pancreatic ND4L, Cox1, UCP-2, PPARgamma mRNA levls	Pancreatic NRF-1, Tfam, GLUT-2 mRNA levels; Liver PPARgamma, citrate synthase, malate dehydrogenase mRNA levels	birthweight; 3 month pancreatic insulin content; in vitro insulin secretion; ATP production by islets in response to glucose; Pancreatic ATP6, malate dehyrdogenase mRNA levls	interaction	no	not reported	sample sizes suggest one animal of each sex per litter, but not stated
Torrens	2009	Atorvastatin Restores Endothelial Function in Offspring of Protein-Restricted Rats in a Cholesterol-Independent Manner	HYPERTENSION	53	661-U125	10.1161/HYPERTENSIONAHA.108.122820		Rat (Wistar)	2020-06-07	Protein	9% vs 18%	beginning of gestation	birth	aortic vasodilation in response to acetylcholine; inflammatory markers beta2-microglobulin, granulocyte chemotactic protein, and lipocalin-2	none	vasodilation in response to acetylcholine in mesenteric arteries	analysed sexes separately	not reported	not reported	sample sizes suggest one animal of each sex per litter, but not stated
Vega	2016	Resveratrol partially prevents oxidative stress and metabolic dysfunction in pregnant rats fed a low protein diet and their offspring.	The Journal of physiology	594	1483-1499	10.1113/JP271543	PMID: 26662841 PMCID: PMC4771783	Rat (Wistar)	6	Protein	10% vs 20%	beginning of gestation	birth	placental GPx activity, fetal liver SOD activity higher at gestation day 19; 110 day triglycieride levels, liver ROS and SOD activity	fetal liver weight, placental SOD activity, fetal liver SOD activity lower, fetal liver GPx activity at gestation day 19; day 110 total fat, adiposity index, liver malondialdehyde	fetal weight, fetal:placental ratio, placental malondialdehyde and ROS, fetal liver malondialdehyde and ROS at gestation day 19; 110 day serum leptin, corticosterone and insulin levels, HOMA index, serum malondialdehyde, liver GPx activity	analysed sexes separately	no	no	one animal of each sex per litter
Ye	2018	The long-term effect of maternal dietary protein restriction on 5-HT(1A) receptor function and behavioral responses to stress in adulthood.	Behavioural brain research	349	116-124	10.1016/j.bbr.2018.03.038	PMID: 29660440	Rat (Wistar)	2020-07-10	Protein	10% vs 20%	beginning of gestation	birth	none	21 and 112 day hippocampal 5-HT1A receptor function; day 106-125 5-HT1A receptor-mediated stereotypic responses	none	interaction	no	no	one animal of each sex per litter
Zambrano	2006	A low maternal protein diet during pregnancy and lactation has sex- and window of exposure-specific effects on offspring growth and food intake, glucose metabolism and serum leptin in the rat.	The Journal of physiology	571	221-230	10.1113/jphysiol.2005.100313	PMID: 16339179 PMCID: PMC1805642	Rat (Wistar)	2020-04-06	Protein	10% vs 20%	beginning of gestation	birth (also included other groups restricted during lactation)	110 day serum leptin, triglyceride and cholesterol, and fasting glucose	birthweight; 70 day lipid weight as a percentage of body weight	110 day fasting insulin	analysed sexes separately	no	no	one or two animals of each sex per litter, values averaged
Black	2015	Accelerated age-related decline in renal and vascular function in female rats following early-life growth restriction.	American journal of physiology. Regulatory, integrative and comparative physiology	309	R1153-1161	10.1152/ajpregu.00403.2014	PMID: 26377562	Rat (Wistar-Kyoto)	2020-05-08	Protein	9% vs 20%	2 weeks before mating	2 weeks after birth	none	100 week kidney weight, blood pressure, renal vascular resistance, renal plasma flow, glomerular filtration rate, urine flow rate, sensitivity of mesenteric arteries to phenylephrine	32 week body weight, kidney weight, filtration fraction; 100 week sensitivity of mesenteric arteries to SNP	interaction	no	not reported	one animal of each sex per litter
Palmer	2004	Prenatal protein deprivation in rats induces changes in prepulse inhibition and NMDA receptor binding.	Brain research	996	193-201	10.1016/j.brainres.2003.09.077	PMID: 14697497	Rat (Wistar–Kyoto)	2-5	Protein	6% vs 25%	5 weeks before mating	birth	none	prepulse inhibition of the startle response; striatal NMDA receptor binding; body weight at PND 35	startle response	interaction	not reported	not reported	not clear

## Sheet: meta all gest birthweight
Study	Manipulation	Duration	Age at measurement	Sex	Treatment	Mean	Error	N (number of dams, not necessarily number of rats)
Gao 2012	Protein	Day 1 - GD21	fetal day 21	Male	control	3.6246	0.0688	10
Gao 2012	Protein	Day 1 - GD21	fetal day 21	Male	restricted	3.1217	0.1105	10
Gao 2012	Protein	Day 1 - GD21	fetal day 21	Female	control	3.4449	0.1222	10
Gao 2012	Protein	Day 1 - GD21	fetal day 21	Female	restricted	2.9503	0.0516	10
Woods 2005	Protein	Day 1 - birth	day 1	Male	control	7.25	0.17	16
Woods 2005	Protein	Day 1 - birth	day 1	Male	restricted	6.35	0.22	13
Woods 2005	Protein	Day 1 - birth	day 1	Female	control	6.76	0.18	16
Woods 2005	Protein	Day 1 - birth	day 1	Female	restricted	6.16	0.22	13
Bellinger 2006	Protein	Day 1 - birth	day 0	Male	control	5.49	0.62	10
Bellinger 2006	Protein	Day 1 - birth	day 0	Male	restricted	5.76	0.42	11
Bellinger 2006	Protein	Day 1 - birth	day 0	Female	control	5.36	0.55	10
Bellinger 2006	Protein	Day 1 - birth	day 0	Female	restricted	5.44	0.32	11
Kwong 2006	Protein	Day 1 - GD20	fetal day 20	Male	control	3.429	0.0299	14
Kwong 2006	Protein	Day 1 - GD20	fetal day 20	Male	restricted	3.412	0.0365	12
Kwong 2006	Protein	Day 1 - GD20	fetal day 20	Female	control	3.357	0.0317	14
Kwong 2006	Protein	Day 1 - GD20	fetal day 20	Female	restricted	3.316	0.0296	12
Langley-Evans 2006	Protein	Day 1 - GD20	fetal day 20	Male	control	3.6	0.08	8	but measured in more than one pup per litter
Langley-Evans 2006	Protein	Day 1 - GD20	fetal day 20	Male	restricted	3.8	0.12	8
Langley-Evans 2006	Protein	Day 1 - GD20	fetal day 20	Female	control	3.6	0.09	8
Langley-Evans 2006	Protein	Day 1 - GD20	fetal day 20	Female	restricted	3.55	0.12	8
Theys 2009	Protein	Day 1 - birth	day 0	Male	control	6.95	0.08	7
Theys 2009	Protein	Day 1 - birth	day 0	Male	restricted	6.19	0.09	7
Theys 2009	Protein	Day 1 - birth	day 0	Female	control	6.6	0.06	7
Theys 2009	Protein	Day 1 - birth	day 0	Female	restricted	5.72	0.1	7
Torrens 2009	Protein	Day 1 - birth	day 0	Male	control	5.87	0.21	6
Torrens 2009	Protein	Day 1 - birth	day 0	Male	restricted	5.43	0.29	14
Torrens 2009	Protein	Day 1 - birth	day 0	Female	control	5.71	0.18	6
Torrens 2009	Protein	Day 1 - birth	day 0	Female	restricted	5.38	0.29	14
Ye 2018	Protein	Day 1 - birth	day 0	Male	control	6.4	0.1	22
Ye 2018	Protein	Day 1 - birth	day 0	Male	restricted	6.2	0.1	22
Ye 2018	Protein	Day 1 - birth	day 0	Female	control	6.2	0.1	22
Ye 2018	Protein	Day 1 - birth	day 0	Female	restricted	5.9	0.1	22

## Sheet: meta all gest juv pressure
Study	Manipulation	Duration	Trait	Age at measurement	Sex	Treatment	Mean	Error	N (number of dams, not necessarily number of rats)
Sathishkumar et al 2012	Protein	Day 3 - birth	mean	1 month	Male	control	90.7063	2.23048	8
Sathishkumar et al 2012	Protein	Day 3 - birth	mean	1 month	Male	restricted	86.9145	3.12268	8
Sathishkumar et al 2012	Protein	Day 3 - birth	mean	1 month	Female	control	89.9265	3.97059	8
Sathishkumar et al 2012	Protein	Day 3 - birth	mean	1 month	Female	restricted	91.6912	3.52941	8
McMullen 2005	Protein	Day 1 - birth	systolic	4 week	Male	control	119.163	3.25581	6
McMullen 2005	Protein	Day 1 - birth	systolic	4 week	Male	restricted	134.791	3.25581	6
McMullen 2005	Protein	Day 1 - birth	systolic	4 week	Female	control	117.963	3.24074	6
McMullen 2005	Protein	Day 1 - birth	systolic	4 week	Female	restricted	132.222	3.88889	6
Alwasel and Ashton 2009	Protein	Day 1 - birth	mean	4 week	Male	control	88	3	15	sample size is number of offspring, not number of dams; no more than two offspring of each sex were used from a single dam
Alwasel and Ashton 2009	Protein	Day 1 - birth	mean	4 week	Male	restricted	109	3	15	sample size is number of offspring, not number of dams; no more than two offspring of each sex were used from a single dam
Alwasel and Ashton 2009	Protein	Day 1 - birth	mean	4 week	Female	control	85	3	13	sample size is number of offspring, not number of dams; no more than two offspring of each sex were used from a single dam
Alwasel and Ashton 2009	Protein	Day 1 - birth	mean	4 week	Female	restricted	108	4	12	sample size is number of offspring, not number of dams; no more than two offspring of each sex were used from a single dam
Elmes 2007	Protein	Day 1 - birth	systolic	4 week	Male	control	114.4	2.4	8
Elmes 2007	Protein	Day 1 - birth	systolic	4 week	Male	restricted	127.1	2.4	8
Elmes 2007	Protein	Day 1 - birth	systolic	4 week	Female	control	119.5	2.8	8
Elmes 2007	Protein	Day 1 - birth	systolic	4 week	Female	restricted	125.9	2.9	8

## Sheet: meta all gest adol pressure
Study	Manipulation	Duration	Trait	Age at measurement	Sex	Treatment	Mean	Error	N (number of dams, not necessarily number of rats)
Sathishkumar et al 2012	Protein	Day 3 - birth	mean	3 months	Male	control	94.7212	2.00743	8
Sathishkumar et al 2012	Protein	Day 3 - birth	mean	3 months	Male	restricted	104.089	2.89963	8
Sathishkumar et al 2012	Protein	Day 3 - birth	mean	3 months	Female	control	96.1029	2.42647	8
Sathishkumar et al 2012	Protein	Day 3 - birth	mean	3 months	Female	restricted	101.176	3.30882	8
Langley-Evans 1997	Protein	Day 1 - birth	systolic	7 week	Male	control	117.018	5.1462	3
Langley-Evans 1997	Protein	Day 1 - birth	systolic	7 week	Male	restricted	131.988	6.19883	3
Langley-Evans 1997	Protein	Day 1 - birth	systolic	7 week	Female	control	102.047	9.12281	3
Langley-Evans 1997	Protein	Day 1 - birth	systolic	7 week	Female	restricted	124.152	3.04094	3
Elmes 2007	Protein	Day 1 - birth	systolic	8 week	Male	control	129	4	8
Elmes 2007	Protein	Day 1 - birth	systolic	8 week	Male	restricted	155.4	3.8	8
Elmes 2007	Protein	Day 1 - birth	systolic	8 week	Female	control	122.1	3.5	8
Elmes 2007	Protein	Day 1 - birth	systolic	8 week	Female	restricted	140.4	3.5	8

## Sheet: meta half gest birthweight
Study	Manipulation	Duration	Age at measurement	Sex	Treatment	Mean	Error	N (number of dams, not necessarily number of rats)
Choi 2007	Food	Day 10 - birth	day 1	Male	control	7.4	0.2	6
Choi 2007	Food	Day 10 - birth	day 1	Male	restricted	6.3	0.1	6
Choi 2007	Food	Day 10 - birth	day 1	Female	control	7	0.2	6
Choi 2007	Food	Day 10 - birth	day 1	Female	restricted	6.2	0.1	6
Gutierrez-Arzapalo 2018	Food	Day 11 - birth	day 1	Male	control	6.78419	0.170213	5
Gutierrez-Arzapalo 2018	Food	Day 11 - birth	day 1	Male	restricted	4.49848	0.170213	5
Gutierrez-Arzapalo 2018	Food	Day 11 - birth	day 1	Female	control	6.95441	0.121581	5
Gutierrez-Arzapalo 2018	Food	Day 11 - birth	day 1	Female	restricted	4.44985	0.0486322	5
Hemmings 2005	Food	Day 15 - birth	day 0	Male	control	6.47	0.165	8
Hemmings 2005	Food	Day 15 - birth	day 0	Male	restricted	5.45	0.214	9
Hemmings 2005	Food	Day 15 - birth	day 0	Female	control	6.51	0.178	11
Hemmings 2005	Food	Day 15 - birth	day 0	Female	restricted	5.63	0.178	4
Munoz-Valverde 2015	Food	Day 11 - birth	day 1	Male	control	6.97248	0.0978593	12	but measured in more than one pup per litter
Munoz-Valverde 2015	Food	Day 11 - birth	day 1	Male	restricted	4.55046	0.122324	12
Munoz-Valverde 2015	Food	Day 11 - birth	day 1	Female	control	6.87462	0.0978593	12
Munoz-Valverde 2015	Food	Day 11 - birth	day 1	Female	restricted	4.42813	0.0733945	12
Paek 2015	Food	Day 10 - birth	day 1	Male	control	7.7	0.6	4
Paek 2015	Food	Day 10 - birth	day 1	Male	restricted	4.8	0.4	4
Paek 2015	Food	Day 10 - birth	day 1	Female	control	7.6	0.7	4
Paek 2015	Food	Day 10 - birth	day 1	Female	restricted	5.3	0.5	4
Rodríguez-Rodríguez 2015	Food	Day 11 - birth	day 1	Male	control	6.9	0.3	6	but measured in more than one pup per litter
Rodríguez-Rodríguez 2015	Food	Day 11 - birth	day 1	Male	restricted	4.9	0.8	6
Rodríguez-Rodríguez 2015	Food	Day 11 - birth	day 1	Female	control	6.8	0.3	6
Rodríguez-Rodríguez 2015	Food	Day 11 - birth	day 1	Female	restricted	4.8	0.8	6
Rodríguez-Rodríguez 2017	Food	Day 11 - birth	day 1	Male	control	6.48	0.14	5	but measured in more than one pup per litter
Rodríguez-Rodríguez 2017	Food	Day 11 - birth	day 1	Male	restricted	4.5	0.13	5
Rodríguez-Rodríguez 2017	Food	Day 11 - birth	day 1	Female	control	6.73	0.1	5
Rodríguez-Rodríguez 2017	Food	Day 11 - birth	day 1	Female	restricted	4.72	0.13	5

## Sheet: meta half gest adol pressure
Study	Manipulation	Duration	Trait	Age at measurement	Sex	Treatment	Mean	Error	N (number of dams, not necessarily number of rats)
Gutierrez-Arzapalo	Food	Day 11 - birth	systolic	21 days	Male	control	89.9563	2.62009	5
Gutierrez-Arzapalo	Food	Day 11 - birth	systolic	21 days	Male	restricted	86.4629	6.11354	5
Gutierrez-Arzapalo	Food	Day 11 - birth	systolic	21 days	Female	control	85.5895	3.49345	5
Gutierrez-Arzapalo	Food	Day 11 - birth	systolic	21 days	Female	restricted	89.9563	2.62009	5
Rodriguez 2015	Food	Day 11 - birth	systolic	21 days	Male	control	87.5	4.08333	6
Rodriguez 2015	Food	Day 11 - birth	systolic	21 days	Male	restricted	85.1667	6.41667	6
Rodriguez 2015	Food	Day 11 - birth	systolic	21 days	Female	control	85.1667	1.75	6
Rodriguez 2015	Food	Day 11 - birth	systolic	21 days	Female	restricted	88.0833	1.75	6
Rodriguez 2017	Food	Day 11 - birth	systolic	21 days	Male	control	87.931	3.44828	5
Rodriguez 2017	Food	Day 11 - birth	systolic	21 days	Male	restricted	86.2069	5.17241	5
Rodriguez 2017	Food	Day 11 - birth	systolic	21 days	Female	control	85.3448	3.44828	5
Rodriguez 2017	Food	Day 11 - birth	systolic	21 days	Female	restricted	88.7931	2.58621	5

## Sheet: meta half gest adult pressure
Study	Manipulation	Duration	Trait	Age at measurement	Sex	Treatment	Mean	Error	N (number of dams, not necessarily number of rats)
Gutierrez-Arzapalo	Food	Day 11 - birth	systolic	6 months	Male	control	138.865	3.49345	5
Gutierrez-Arzapalo	Food	Day 11 - birth	systolic	6 months	Male	restricted	179.913	6.11354	5
Gutierrez-Arzapalo	Food	Day 11 - birth	systolic	6 months	Female	control	137.118	4.36681	5
Gutierrez-Arzapalo	Food	Day 11 - birth	systolic	6 months	Female	restricted	139.738	2.62009	5
Rodriguez 2015	Food	Day 11 - birth	systolic	6 months	Male	control	125.671	4.69799	6
Rodriguez 2015	Food	Day 11 - birth	systolic	6 months	Male	restricted	150.336	4.69799	6
Rodriguez 2015	Food	Day 11 - birth	systolic	6 months	Female	control	132.576	1.76768	6
Rodriguez 2015	Food	Day 11 - birth	systolic	6 months	Female	restricted	139.646	1.76768	6
Rodriguez 2017	Food	Day 11 - birth	systolic	6 months	Male	control	124.576	10.1695	5
Rodriguez 2017	Food	Day 11 - birth	systolic	6 months	Male	restricted	153.39	4.23729	5
Rodriguez 2017	Food	Day 11 - birth	systolic	6 months	Female	control	131.915	2.55319	5
Rodriguez 2017	Food	Day 11 - birth	systolic	6 months	Female	restricted	138.723	4.25532	5
